# Supplementary material for: Evaluation of Pre-Pandemic Trivalent COBRA HA Vaccine in Mice Pre-Immune to Historical H1N1 and H3N2 Influenza Viruses
Source: Viruses. 2023 Jan 11;15(1):203. doi: 10.3390/v15010203 (PMC9861495; doi:10.3390/v15010203)
Supplement: Supplementary file 1 [file viruses-15-00203-s001.zip]

Archive with 1 entries (1 files):
- viruses-2126212-supplementary.pdf
